# Supplementary material for: Underdiagnosis of positive resection margins and synchronous peritoneal metastases in locally advanced colon cancer: histopathological reassessment of primary resection in the COLOPEC trial
Source: Virchows Arch. 2025 May 16;487(4):787–97. doi: 10.1007/s00428-025-04065-x (PMC12546376; doi:10.1007/s00428-025-04065-x)
Supplement: Supplementary file 2 — (XLSX 18.1 kb) [file 428_2025_4065_MOESM2_ESM.xlsx]

## Sheet: Suppl. Table 2
Suppl. table 2. R+ at the site of adhesiolysis: detailed information from original surgical reports, pathology request forms, initial grossing and microscopic assessment, original pT and R status and microscopic description of R+ status during revision
COLOPEC ID	Tumor location	Relevant remarks from surgical report	Relevant remarks from pathology request form	Relevant remarks from initial grossing	Relevant remarks from pathology report regarding microscopic assessment	pT status original report	R status original report	Microscopic description of R1 status during revision
38	Sigmoid	'Small intestine adherent to sigmoid, by a process or an infection in continuum with the fundus of the uterus. Seperated, partly blunt and sharp. Easily detached from uterus''	Clinically and radiologically T4 tumor of the sigmoid. Peritumoral abscesses.	The serosal surface is irregular and is covered with fibrin. Serosal surface inked green.	Circumferential resection margin is involved with tumor. Tumor growth into serosa.	pT4a	R1	Highly irregular surface, with green ink. There is peritumoral abscess present here, with the tumor growing into the abscess and into the inked outer surface.
65	Sigmoid	'There is a substantial tumorous process at the lower left with adhesion to the abdominal wall. Small intestinal loop is also attached to this. As well as part of the left adnex. When detaching the lateral abdominal wall, we seem to appear macroscopically clear, but this is not certain. The pathologist will have to tell us this''	Perforated carcinoma of the sigmoid colon, en bloc resection together with small bowel resection.	The bowel is perforated at the site of the tumor. The perforation is present in almost the whole circumference. The bowel is here adherent to the small bowel.	Perforation present.	pT4a	R0	Highly irregular specimen/tumor surface with course fragmentation of tissue (including tumor tissue) and fresh hemorrhages, both on the surface and within underlying tissue. In some areas crushed tissue next to surface. There is peritumoral abscess present but it is not involved with aforementioned changes.
68	Sigmoid	'Large mass adhered laterally to ovary and abdominal wall. Mass mobilization in steps.''	None.	The specimen serosal surface was described as damaged/injured in an area of 4 cm.	The tumor involvement with surface was regarded as perforation and therefore as pT4a.	pT4a	R0	Highly irregular specimen/tumor surface with tissue defects and lacerations extending into a peritumoral abscess that is involved with tumor tissue. Ovary and abdominal wall were not resected.
79	Caecum	'The cecum is fixed to the abdominal wall but still appears to be loosening extraanatomically. Here we go extra-anatomically into the abdominal wall and under the cecum. There appears to be an abscess from which pus is discharged. Possible tumor perforation.''	Cecal tumor with an asbcess and possible tumor perforation.	It was mentioned that the tumor seemed to grow to the serosal surface.	No perforation.	pT3	R0	Irregular, finely ragged specimen/tumor surface with fresh hemorrhage covering the surface and also small fresh hemorrhages in the subsurface tissue.
103	Sigmoid	'Laterally it is difficult, here the tumor is embedded and there is no good surface to be found, alternately blunt and sharp we eventually get the sigmoid partly loose. A lot of pus is released. We can further loosen the sigmoid manually.''	Diverticulitis or tumor with an peritumoral abscess. Pus. Radical resection.	In an area of 5 cm the surface showed hemorrhagic changes, possibly perforation.	Tumor growing into serosal surface. Also abscess with perforation.	pT4a	R0	Highly irregular specimen/tumor surface with fragmentation of tissue (including tumor tissue) and fresh hemorrhages, both on the surface and within underlying tissue. There is peritumoral abscess present but it is lacking involvement with the aforementioned changes.
123	Sigmoid	'The tumor touches the abdominal wall but can easily be detached from it, no ingrowth in the abdominal wall itself.''	None.	The serosal surface was granular and irregular at the site of the tumor.	None.	pT4a	R0	Large irregular specimen/tumor surface with course fragmentation/laceration of tissue and also finely ragged surface with areas of fresh hemorrhages.
146	Sigmoid	'Adhesions between the omentum, the abdominal wall and the resection plane in left lower abdomen. Performing adhesiolysis.''	None.	Abnormal surface in an area of 3,5 cm at the site of the tumor.	None.	pT4a	R0	Irregular and finely ragged specimen/tumor surface.
202	Sigmoid	'Tumor is in the sigmoid and appears to be attached to the uterus on the left side. When manipulated, the tumor detaches from the uterus, thereby limiting faecal spillage. Probably at the site of tumor. At the location of the perforation, an extra shell of the parametrium is taken to see if there is still a tumor in it.''	Perforation present.	There is a 1 cm perforation at the site of the tumor.	Perforation present.	pT4b	R0	Irregular and finely ragged specimen/tumor surface with crushed underlying tissue and fresh hemorrhages. R1 is also an area of pT4b, as proven by separate biopsies from perimetrium.

## Sheet: Suppl. Table 3
Suppl. table 3. Detailed information on SL-PM cases
COLOPEC ID	Tumor location	Relevant remarks from the surgical report	Relevant remarks from initial grossing	Original interpretation	Microscopic description of SL-PM during revision	Anatomical location of SL-PM	Number of SL-PM	Additional comment
40	Sigmoid	None.	Locoregional peritoneal metastases were recognized during grossing and as such submitted for microscopy.	Correctly interpreted as SL-PM (pM1).	perficially located lesion with an epicenter above the peritoneal surface, diameter 1,0 cm.	On mesocolic surface.	1	The case was included in the COLOPEC trial pre-operatively based on cT4 on imaging.
44	Sigmoid	None.	Grossed/submitted among lymph nodes.	As a positive lymph node.	Superficially located lesion with an epicenter above the peritoneal surface, diameter 0,5 cm.	On mesocolic surface.	1
86	Sigmoid	'There is an elevation on the peritoneum, does not immediately look like a metastasis, will be excised.''	On pathology request form: "suture marking for peritoneal lesion". During grossing the lesion was submitted as "peritoneal lesion".	The lesion was reported as being present but there was no further interpretation/ classification.	Superficially located lesion with an epicenter above the peritoneal surface, diameter 1,0 cm.	On mesocolic surface.	1
113	Ascending colon	None.	During grossing a nodular lesion located close to the top of the appendix.	As synchronous primary colonic type adenocarcinoma of the appendix.	The bulk of the lesion is located inside the appendix/in the appendiceal wall, diameter 1,5 cm.	On/in appendix.	1	During reassessment of slides for the current study this lesion was shown to be a SL-PM from the colon using molecular analysis (clonality analysis).
132	Appendix	None.	During grossing submitted among lymph nodes.	As a positive lymph node.	Superficially located lesion with an epicenter above the peritoneal surface, diameter 1,5 cm.	On mesocolic surface.	1	This case represents a primary appendiceal tumor where the appendix was first resected and 6 weeks later there was complementary right hemicolecomy performed. There was also a second lesion in the right hemicolectomy specimen located in the ileal mesentery, suspicious of a second SL-PM.
162	Sigmoid	'Omentum adhesive to tumor with ink.'	On the pathology request form a piece of the greater omentum was submitted as a separate structure but within the same container as the colectomy specimen. On the pathology request form it said: "piece of omentum, contaning a lymp node?". This specimen was recognized during grossing as the greater omentum, the lesion within it was submitted as a lymph node from the omentum. Also two other separat…	Correctly interpreted as SL-PM (pM1), see further box with additional comment.	Within lobulated, peritonealized omental fatty tissue, diameter 1,8 cm, 1,7 cm and 0,5 cm.	Greater omentum.	3	During multidisciplinary meeting it was felt that the the separate omental nodes could represent direct tumor growth, therefore overruling the original pathology report. Microscopy was not supportive of this.
176	Appendix	'On inspection, there are no obvious peritoneal abnormalities. However, there are some white specks at the transition from the terminal ileum to the colon, which could possibly be consistent with fibrosis or peritoneal metastases. This will be included in the resection preparation and is therefore not important now.'	In the grossing report the following was registered: "In the fatty tissue we recognize many for tumor suspicious lesions".	As a positive lymph node.	Within lobulated, peritonealized omental fatty tissue, diameter up to 0,6 cm.	Greater omentum.	6	This case represents a primary appendiceal tumor where the appendix was first resected and 4 weeks later there was complementary right hemicolecomy performed.
184	Sigmoid	Negative diagnostic laparoscopy two days prior to tumor resection.	None.	As a positive lymph node.	Superficially located lesion with an epicenter above the peritoneal surface, diameter 0,6 cm.	On mesocolic surface.	1
191	Cecum	Surgical indication was appendicitis, peroperative conversion to open resection for ileocecal resection. No description of inspection of peritoneum.	The omentum was submitted in a separate container. During growwing a possible tumor deposit was found.	The lesion was reported as being present but there was no further interpretation/ classification.	Within lobulated, peritonealized omental fatty tissue.	Greater omentum.	1
196	Ascending colon	Adhesions between tumor and abdominal wall were dissected, but abdominal wall is not resected en bloc.	None.	No mentioning, perhaps missed during microscopy.	Superficially located lesion with an epicenter above the peritoneal surface, diameter 0,2 cm.	On ileal surface next to the proximal margin.	1
200	Ascending colon	None.	The surgeon submitted in a single container 3 pieces of bowel and 1 a separate piece of omentum. Grossing description of omentum: "within the omentum there were lesions found.	As a positive lymph node.	Within lobulated, peritonealized omental fatty tissue, diameter up to 0,6 cm.	Greater omentum.	8
